# Supplementary material for: Proximity to people with COVID-19 and anxiety among community residents during the epidemic in Guangzhou, China
Source: BJPsych Open. 2020 Jul 23;6(4):e75. doi: 10.1192/bjo.2020.59 (PMC7453353; doi:10.1192/bjo.2020.59)
Supplement: Supplementary file 1 [file S2056472420000599sup001.zip]

Archive with 5 entries (5 files):
- S2056472420000599sup001.pdf
- S2056472420000599sup002.pdf
- S2056472420000599sup003.pdf
- S2056472420000599sup004.pdf
- S2056472420000599sup005.pdf
